# Supplementary material for: Use of Essential Oils in the Diet of Lactating Cows Enhances Productivity and Reduces Methane in Free-Grazing Commercial Dairy Farms
Source: Animals (Basel). 2025 Dec 10;15(24):3549. doi: 10.3390/ani15243549 (PMC12729745; doi:10.3390/ani15243549)
Supplement: Supplementary file 1 [file animals-15-03549-s001.zip]

Archive with 1 entries (1 files):
- animals-3798480-supplementary.pdf
